# Supplementary material for: Bile Salt Hydrolase Activity in the Food-Derived Strain Levilactobacillus brevis M3R3: Genomic and Functional Characterization
Source: Probiotics Antimicrob Proteins. 2025 Nov 19;18(4):5688–705. doi: 10.1007/s12602-025-10810-0 (PMC13342217; doi:10.1007/s12602-025-10810-0)
Supplement: Supplementary file 1 — (XLXS 636 KB) [file 12602_2025_10810_MOESM1_ESM.xlsx]

## Sheet: TS1_reference Genomes
Supplementary Table S1. Levilactobacillus brevis reference genomes used in this study
Assembly Accession	Assembly Name	Organism Name	Organism Infraspecific Names Strain	Organism Infraspecific Names Isolate	Assembly Level	strain	Isolation source	country	filename
GCA_040194405.1	ASM4019440v1	Levilactobacillus brevis	MKMB05		Contig	QD-1	FERMENTED VEGETAGLES	vietnam	GCA_040194405.1_ASM4019440v1_genomic.fna
GCA_021384515.1	ASM2138451v1	Levilactobacillus brevis	TMW 1.313		Contig	7.8.43	FERMENTED VEGETAGLES	USA: Chaska, MN	GCA_021384515.1_ASM2138451v1_genomic.fna
GCA_018991675.1	ASM1899167v1	Levilactobacillus brevis	SRCM101174		Contig	3.2.41	FERMENTED VEGETAGLES	USA: Chaska, MN	GCA_018991675.1_ASM1899167v1_genomic.fna
GCA_018257235.1	ASM1825723v1	Levilactobacillus brevis	DS1_5		Scaffold	Dm-2019-10	FERMENTED VEGETAGLES	USA: Chaska, MN	GCA_018257235.1_ASM1825723v1_genomic.fna
GCA_018257295.1	ASM1825729v1	Levilactobacillus brevis	KL251		Scaffold	Dm-2019-57	FERMENTED VEGETAGLES	USA: Chaska, MN	GCA_018257295.1_ASM1825729v1_genomic.fna
GCA_021384415.1	ASM2138441v1	Levilactobacillus brevis	SRCM217016		Contig	3.8.25	FERMENTED VEGETAGLES	USA: Chaska, MN	GCA_021384415.1_ASM2138441v1_genomic.fna
GCA_021384615.1	ASM2138461v1	Levilactobacillus brevis	UCCLB521		Contig	30.2.29	FERMENTED VEGETAGLES	USA: Chaska, MN	GCA_021384615.1_ASM2138461v1_genomic.fna
GCA_021384395.1	ASM2138439v1	Levilactobacillus brevis	SRCM210362		Contig	7.2.12	FERMENTED VEGETAGLES	USA: Chaska, MN	GCA_021384395.1_ASM2138439v1_genomic.fna
GCA_021384445.1	ASM2138444v1	Levilactobacillus brevis	TCI988		Contig	7.2.40	FERMENTED VEGETAGLES	USA: Chaska, MN	GCA_021384445.1_ASM2138444v1_genomic.fna
GCA_021384405.1	ASM2138440v1	Levilactobacillus brevis	TOM.290		Contig	7.2.41	FERMENTED VEGETAGLES	USA: Chaska, MN	GCA_021384405.1_ASM2138440v1_genomic.fna
GCA_021384505.1	ASM2138450v1	Levilactobacillus brevis	TMW 1.2108		Contig	7.2.49	FERMENTED VEGETAGLES	USA: Chaska, MN	GCA_021384505.1_ASM2138450v1_genomic.fna
GCA_021384555.1	ASM2138455v1	Levilactobacillus brevis	TMW 1.2111		Contig	7.8.33	FERMENTED VEGETAGLES	USA: Chaska, MN	GCA_021384555.1_ASM2138455v1_genomic.fna
GCA_021384565.1	ASM2138456v1	Levilactobacillus brevis	TOM.66		Contig	7.8.34	FERMENTED VEGETAGLES	USA: Chaska, MN	GCA_021384565.1_ASM2138456v1_genomic.fna
GCA_018991505.1	ASM1899150v1	Levilactobacillus brevis	TR055		Contig	14.2.10	FERMENTED VEGETAGLES	USA	GCA_018991505.1_ASM1899150v1_genomic.fna
GCA_018993685.1	ASM1899368v1	Levilactobacillus brevis	TUCO-5E		Contig	14.2.24	FERMENTED VEGETAGLES	USA	GCA_018993685.1_ASM1899368v1_genomic.fna
GCA_021384595.1	ASM2138459v1	Levilactobacillus brevis	TMW 1.2113		Contig	30.8.38	FERMENTED VEGETAGLES	USA	GCA_021384595.1_ASM2138459v1_genomic.fna
GCA_021384495.1	ASM2138449v1	Levilactobacillus brevis	TR052		Contig	7.2.13	FERMENTED VEGETAGLES	USA	GCA_021384495.1_ASM2138449v1_genomic.fna
GCA_018257185.1	ASM1825718v1	Levilactobacillus brevis	DRD-136		Scaffold	Dm-2019-67	ANIMALS/HUMAN GUT	USA	GCA_018257185.1_ASM1825718v1_genomic.fna
GCA_018257245.1	ASM1825724v1	Levilactobacillus brevis	DRD-139		Scaffold	Dm-2019-70	ANIMALS/HUMAN GUT	USA	GCA_018257245.1_ASM1825724v1_genomic.fna
GCA_018257275.1	ASM1825727v1	Levilactobacillus brevis	Dm-2019-57		Contig	Dm-2019-31	FERMENTED VEGETAGLES	USA	GCA_018257275.1_ASM1825727v1_genomic.fna
GCA_000814725.1	ASM81472v1	Levilactobacillus brevis	CIRM-BIA 2232		Contig	DmCS_003	UNKNOWN	USA	GCA_000814725.1_ASM81472v1_genomic.fna
GCA_003053125.1	ASM305312v1	Levilactobacillus brevis	QD-1		Contig	DS1_5	DAIRY PRODUCT	USA	GCA_003053125.1_ASM305312v1_genomic.fna
GCA_000807975.1	ASM80797v1	Levilactobacillus brevis BSO 464	BD-LB		Chromosome	BSO 464	ALCOLIC FERMENTATION	UK	GCA_000807975.1_ASM80797v1_genomic.fna
GCA_025194285.1	ASM2519428v1	Levilactobacillus brevis	DRD-12		Contig	CIRM-BIA 2232	ALCOLIC FERMENTATION	UK	GCA_025194285.1_ASM2519428v1_genomic.fna
GCA_001923045.1	ASM192304v1	Levilactobacillus brevis	SRCM 103306		Scaffold	BSO 310	ALCOLIC FERMENTATION	UK	GCA_001923045.1_ASM192304v1_genomic.fna
GCA_025194515.1	ASM2519451v1	Levilactobacillus brevis	NCTC13768		Contig	CIRM-BIA 899	ALCOLIC FERMENTATION	UK	GCA_025194515.1_ASM2519451v1_genomic.fna
GCA_028411555.1	ASM2841155v1	Levilactobacillus brevis			Complete Genome	Atlas17	DAIRY PRODUCT	Turkey	GCA_028411555.1_ASM2841155v1_genomic.fna
GCA_020532035.1	ASM2053203v1	Levilactobacillus brevis	KMB_615		Contig	ASK-1	FERMENTED VEGETAGLES	Thailand: Bangkok	GCA_020532035.1_ASM2053203v1_genomic.fna
GCA_040556855.1	ASM4055685v1	Levilactobacillus brevis	Atlas17		Chromosome	TCI988	FERMENTED VEGETAGLES	Taiwan	GCA_040556855.1_ASM4055685v1_genomic.fna
GCA_027591835.1	ASM2759183v1	Levilactobacillus brevis	LAB 6		Contig	LSF9-1	FERMENTED VEGETAGLES	Tailandia	GCA_027591835.1_ASM2759183v1_genomic.fna
GCA_025186345.1	ASM2518634v1	Levilactobacillus brevis	LZB2		Contig	994	DAIRY PRODUCT	Swiss	GCA_025186345.1_ASM2518634v1_genomic.fna
GCA_000474675.1	Lactobacillus brevis EW genome Assembly	Levilactobacillus brevis EW			Contig	EW	ANIMALS/HUMAN GUT	South Korea	GCA_000474675.1_Lactobacillus_brevis_EW_genome_Assembly_genomic.fna
GCA_041870135.1	ASM4187013v1	Levilactobacillus brevis	ATCC 14869		Chromosome	CHEE98	DAIRY PRODUCT	South Korea	GCA_041870135.1_ASM4187013v1_genomic.fna
GCA_001676805.1	ASM167680v1	Levilactobacillus brevis	3.2.41		Complete Genome	NPS-QW-145	FERMENTED VEGETAGLES	South Korea	GCA_001676805.1_ASM167680v1_genomic.fna
GCA_026626025.1	ASM2662602v1	Levilactobacillus brevis	7.8.34		Complete Genome	SMB091	FERMENTED VEGETAGLES	South Korea	GCA_026626025.1_ASM2662602v1_genomic.fna
GCA_002318935.1	ASM231893v1	Levilactobacillus brevis	BSO 310		Contig	D7	FERMENTED VEGETAGLES	South Korea	GCA_002318935.1_ASM231893v1_genomic.fna
GCA_003813165.1	ASM381316v1	Levilactobacillus brevis	47f		Complete Genome	LMT1-73	FERMENTED VEGETAGLES	South Korea	GCA_003813165.1_ASM381316v1_genomic.fna
GCA_900452615.1	49888_E01	Levilactobacillus brevis	BSO 464		Contig	NCTC13386	FERMENTED VEGETAGLES	South Korea	GCA_900452615.1_49888_E01_genomic.fna
GCA_041200015.1	ASM4120001v1	Levilactobacillus brevis	7.2.12		Complete Genome	NS2301G3	FERMENTED VEGETAGLES	South Korea	GCA_041200015.1_ASM4120001v1_genomic.fna
GCA_025447255.1	ASM2544725v1	Levilactobacillus brevis	3M004		Complete Genome	SRCM210362	FERMENTED VEGETAGLES	South Korea	GCA_025447255.1_ASM2544725v1_genomic.fna
GCA_014905055.1	ASM1490505v1	Levilactobacillus brevis	A189		Complete Genome	NSMJ23	ALCOLIC FERMENTATION	South Korea	GCA_014905055.1_ASM1490505v1_genomic.fna
GCA_018798865.1	ASM1879886v1	Levilactobacillus brevis	AM92-01-1A		Complete Genome	SPC-SNU 70-2	ALCOLIC FERMENTATION	South Korea	GCA_018798865.1_ASM1879886v1_genomic.fna
GCA_002138395.1	ASM213839v1	Levilactobacillus brevis	AM88-10A		Complete Genome	100D8	FERMENTED VEGETAGLES	South Korea	GCA_002138395.1_ASM213839v1_genomic.fna
GCA_004055405.1	ASM405540v1	Levilactobacillus brevis	CIRM-BIA 1442		Contig	SRCM 103306	FERMENTED VEGETAGLES	South Korea	GCA_004055405.1_ASM405540v1_genomic.fna
GCA_002174235.1	ASM217423v1	Levilactobacillus brevis	7.2.41		Complete Genome	SRCM101106	FERMENTED VEGETAGLES	South Korea	GCA_002174235.1_ASM217423v1_genomic.fna
GCA_002173555.1	ASM217355v1	Levilactobacillus brevis	7.8.33		Complete Genome	SRCM101174	FERMENTED VEGETAGLES	South Korea	GCA_002173555.1_ASM217355v1_genomic.fna
GCA_040425635.1	ASM4042563v1	Levilactobacillus brevis	Lbr-35		Scaffold	KL251	FERMENTED VEGETAGLES	South Korea	GCA_040425635.1_ASM4042563v1_genomic.fna
GCA_030378305.1	ASM3037830v1	Levilactobacillus brevis	CHEE98		Contig	SRCM217016	FERMENTED VEGETAGLES	South Korea	GCA_030378305.1_ASM3037830v1_genomic.fna
GCA_003345725.1	ASM334572v1	Levilactobacillus brevis	MB2		Contig	WIKIM12	FERMENTED VEGETAGLES	South Korea	GCA_003345725.1_ASM334572v1_genomic.fna
GCA_000784455.1	ASM78445v1	Levilactobacillus brevis	MB13		Contig	WK12	FERMENTED VEGETAGLES	South Korea	GCA_000784455.1_ASM78445v1_genomic.fna
GCA_024800685.1	ASM2480068v1	Levilactobacillus brevis	AF92-02GAA		Complete Genome	PL102	FERMENTED VEGETAGLES	South Korea	GCA_024800685.1_ASM2480068v1_genomic.fna
GCA_021383565.1	ASM2138356v1	Levilactobacillus brevis			Complete Genome	M10	UNKNOWN	South Korea	GCA_021383565.1_ASM2138356v1_genomic.fna
GCA_925285815.1	IM1293	Levilactobacillus brevis	P45	IM1293	Contig	IM1293	DAIRY PRODUCT	Slovenia	GCA_925285815.1_IM1293_genomic.fna
GCA_925285845.1	IM1297	Levilactobacillus brevis	CIRM-BIA 2230	IM1297	Contig	IM1297	DAIRY PRODUCT	Slovenia	GCA_925285845.1_IM1297_genomic.fna
GCA_925281805.1	IM1457	Levilactobacillus brevis	CIRM-BIA 2226	IM1457	Contig	IM1457	FERMENTED VEGETAGLES	Slovenia	GCA_925281805.1_IM1457_genomic.fna
GCA_900116945.1	ASM90011694v1	Levilactobacillus brevis	YSJ3	G430	Contig	G430	ALCOLIC FERMENTATION	Slovenia	GCA_900116945.1_ASM90011694v1_genomic.fna
GCA_925279105.1	IM1470	Levilactobacillus brevis	F4101	IM1470	Contig	IM1470	FERMENTED VEGETAGLES	slovakia	GCA_925279105.1_IM1470_genomic.fna
GCA_039566335.1	ASM3956633v1	Levilactobacillus brevis	SF15B		Contig	A189	DAIRY PRODUCT	slovakia	GCA_039566335.1_ASM3956633v1_genomic.fna
GCA_003346095.1	ASM334609v1	Levilactobacillus brevis	SF9B		Contig	KMB_615	DAIRY PRODUCT	slovakia	GCA_003346095.1_ASM334609v1_genomic.fna
GCA_003346245.1	ASM334624v1	Levilactobacillus brevis	PL102		Contig	KMB_620	DAIRY PRODUCT	slovakia	GCA_003346245.1_ASM334624v1_genomic.fna
GCA_039566365.1	ASM3956636v1	Levilactobacillus brevis	SMB091		Contig	P45	DAIRY PRODUCT	slovakia	GCA_039566365.1_ASM3956636v1_genomic.fna
GCA_006228205.1	ASM622820v1	Levilactobacillus brevis	14.2.10		Complete Genome	UCCLBBS124	ALCOLIC FERMENTATION	Singapore	GCA_006228205.1_ASM622820v1_genomic.fna
GCA_000875905.1	ASM87590v1	Levilactobacillus brevis	PYN10-6-2		Scaffold	15f	ANIMALS/HUMAN GUT	Russia	GCA_000875905.1_ASM87590v1_genomic.fna
GCA_001010995.2	ASM101099v2	Levilactobacillus brevis	7.8.43		Complete Genome	47f	ANIMALS/HUMAN GUT	Russia	GCA_001010995.2_ASM101099v2_genomic.fna
GCA_902386565.1	UHGG_MGYG-HGUT-02380	Levilactobacillus brevis	NSMJ23	MGYG-HGUT-02380	Contig	MGYG-HGUT-02380	ANIMALS/HUMAN GUT	Russia	GCA_902386565.1_UHGG_MGYG-HGUT-02380_genomic.fna
GCA_030361165.1	ASM3036116v1	Levilactobacillus brevis	LBH1073		Contig	TOM.290	DAIRY PRODUCT	Russia	GCA_030361165.1_ASM3036116v1_genomic.fna
GCA_030361325.1	ASM3036132v1	Levilactobacillus brevis	Lb1595		Contig	TOM.66	DAIRY PRODUCT	Russia	GCA_030361325.1_ASM3036132v1_genomic.fna
GCA_025194465.1	ASM2519446v1	Levilactobacillus brevis	ZG1		Contig	CIRM-BIA 2227	FERMENTED VEGETAGLES	Poland	GCA_025194465.1_ASM2519446v1_genomic.fna
GCA_025194405.1	ASM2519440v1	Levilactobacillus brevis	WK12		Contig	CIRM-BIA 2230	FERMENTED VEGETAGLES	Poland	GCA_025194405.1_ASM2519440v1_genomic.fna
GCA_025194385.1	ASM2519438v1	Levilactobacillus brevis	SPC-SNU 70-2		Contig	CIRM-BIA 2231	FERMENTED VEGETAGLES	Poland	GCA_025194385.1_ASM2519438v1_genomic.fna
GCA_025194485.1	ASM2519448v1	Levilactobacillus brevis	MYSN105		Contig	CIRM-BIA 907	FERMENTED VEGETAGLES	Poland	GCA_025194485.1_ASM2519448v1_genomic.fna
GCA_006228285.1	ASM622828v1	Levilactobacillus brevis	14.2.24		Complete Genome	UCCLBBS449	ALCOLIC FERMENTATION	Netherlands	GCA_006228285.1_ASM622828v1_genomic.fna
GCA_006228265.1	ASM622826v1	Levilactobacillus brevis			Complete Genome	UCCLB95	ALCOLIC FERMENTATION	Netherlands	GCA_006228265.1_ASM622826v1_genomic.fna
GCA_006228305.1	ASM622830v1	Levilactobacillus brevis	AM92-01b2A		Complete Genome	UCCLB521	ALCOLIC FERMENTATION	Netherlands	GCA_006228305.1_ASM622830v1_genomic.fna
GCA_006228245.1	ASM622824v1	Levilactobacillus brevis	AG48		Complete Genome	UCCLB556	ALCOLIC FERMENTATION	Netherlands	GCA_006228245.1_ASM622824v1_genomic.fna
GCA_018588725.1	ASM1858872v1	Levilactobacillus brevis	CIRM-BIA 907		Contig	LBH1073	UNKNOWN	Mexico	GCA_018588725.1_ASM1858872v1_genomic.fna
GCA_002017995.1	ASM201799v1	Levilactobacillus brevis			Contig	G101	UNKNOWN	South Korea	GCA_002017995.1_ASM201799v1_genomic.fna
GCA_025194505.1	ASM2519450v1	Levilactobacillus brevis	M10		Contig	CIRM-BIA 895	FERMENTED VEGETAGLES	Italy	GCA_025194505.1_ASM2519450v1_genomic.fna
GCA_025194545.1	ASM2519454v1	Levilactobacillus brevis	TMW 1.6		Contig	CIRM-BIA 2226	FERMENTED VEGETAGLES	Italy	GCA_025194545.1_ASM2519454v1_genomic.fna
GCA_006382065.1	ASM638206v1	Levilactobacillus brevis	Dm-2019-31		Contig	TR055	FERMENTED VEGETAGLES	Irland	GCA_006382065.1_ASM638206v1_genomic.fna
GCA_006381875.1	ASM638187v1	Levilactobacillus brevis	LSF9-1		Contig	TR169	FERMENTED VEGETAGLES	Irland	GCA_006381875.1_ASM638187v1_genomic.fna
GCA_006381935.1	ASM638193v1	Levilactobacillus brevis	D6		Contig	TR052	FERMENTED VEGETAGLES	Irland	GCA_006381935.1_ASM638193v1_genomic.fna
GCA_006228225.1	ASM622822v1	Levilactobacillus brevis	7.2.40		Complete Genome	SA-C12	FERMENTED VEGETAGLES	Irland	GCA_006228225.1_ASM622822v1_genomic.fna
GCA_001722065.1	ASM172206v1	Levilactobacillus brevis	CD0817		Contig	DPC 6108	ANIMALS/HUMAN GUT	Irland	GCA_001722065.1_ASM172206v1_genomic.fna
GCA_018784425.1	ASM1878442v1	Levilactobacillus brevis	SRCM101106		Scaffold	MCC633	ANIMALS/HUMAN GUT	Irland	GCA_018784425.1_ASM1878442v1_genomic.fna
GCA_020509325.1	ASM2050932v1	Levilactobacillus brevis	LMT1-73		Contig	LBX14	ANIMALS/HUMAN GUT	India	GCA_020509325.1_ASM2050932v1_genomic.fna
GCA_040567705.1	ASM4056770v1	Levilactobacillus brevis	TMW 1.465		Scaffold	LAB 6	FERMENTED VEGETAGLES	India	GCA_040567705.1_ASM4056770v1_genomic.fna
GCA_039839865.1	ASM3983986v1	Levilactobacillus brevis	NS2301G3		Contig	MKMB04	DAIRY PRODUCT	india	GCA_039839865.1_ASM3983986v1_genomic.fna
GCA_039839695.1	ASM3983969v1	Levilactobacillus brevis	NPS-QW-145		Contig	MKMB05	DAIRY PRODUCT	india	GCA_039839695.1_ASM3983969v1_genomic.fna
GCA_023744455.1	ASM2374445v1	Levilactobacillus brevis	DRD-195		Scaffold	DRD-136	DAIRY PRODUCT	Greece	GCA_023744455.1_ASM2374445v1_genomic.fna
GCA_023744035.1	ASM2374403v1	Levilactobacillus brevis	LB_AVK		Scaffold	DRD-195	DAIRY PRODUCT	Greece	GCA_023744035.1_ASM2374403v1_genomic.fna
GCA_023744425.1	ASM2374442v1	Levilactobacillus brevis	DM9218		Scaffold	DRD-198	DAIRY PRODUCT	Greece	GCA_023744425.1_ASM2374442v1_genomic.fna
GCA_023744005.1	ASM2374400v1	Levilactobacillus brevis	Dm-2019-70		Scaffold	DRD-201	DAIRY PRODUCT	Greece	GCA_023744005.1_ASM2374400v1_genomic.fna
GCA_023743515.1	ASM2374351v1	Levilactobacillus brevis	EW		Scaffold	DRD-51	DAIRY PRODUCT	Greece	GCA_023743515.1_ASM2374351v1_genomic.fna
GCA_023743355.1	ASM2374335v1	Levilactobacillus brevis	DRD-60		Scaffold	DRD-52	DAIRY PRODUCT	Greece	GCA_023743355.1_ASM2374335v1_genomic.fna
GCA_023743375.1	ASM2374337v1	Levilactobacillus brevis	HQ1-1		Scaffold	DRD-59	DAIRY PRODUCT	Greece	GCA_023743375.1_ASM2374337v1_genomic.fna
GCA_023744095.1	ASM2374409v1	Levilactobacillus brevis	DRD-201		Scaffold	DRD-60	DAIRY PRODUCT	Greece	GCA_023744095.1_ASM2374409v1_genomic.fna
GCA_032841235.1	ASM3284123v1	Levilactobacillus brevis	MRS-8		Contig	MRS-8	DAIRY PRODUCT	Greece	GCA_032841235.1_ASM3284123v1_genomic.fna
GCA_032841255.1	ASM3284125v1	Levilactobacillus brevis	MKMB04		Contig	MRS-9	DAIRY PRODUCT	Greece	GCA_032841255.1_ASM3284125v1_genomic.fna
GCA_023743495.1	ASM2374349v1	Levilactobacillus brevis	EF		Scaffold	DRD-12	DAIRY PRODUCT	Greece	GCA_023743495.1_ASM2374349v1_genomic.fna
GCA_023743475.1	ASM2374347v1	Levilactobacillus brevis	Dm-2019-67		Scaffold	DRD-35	DAIRY PRODUCT	Greece	GCA_023743475.1_ASM2374347v1_genomic.fna
GCA_023744105.1	ASM2374410v1	Levilactobacillus brevis	DRD-59		Scaffold	DRD-139	DAIRY PRODUCT	Greece	GCA_023744105.1_ASM2374410v1_genomic.fna
GCA_002117325.1	ASM211732v1	Levilactobacillus brevis	3.8.25		Complete Genome	TMW 1.2113	ALCOLIC FERMENTATION	Germany	GCA_002117325.1_ASM211732v1_genomic.fna
GCA_002117225.1	ASM211722v1	Levilactobacillus brevis			Complete Genome	TMW 1.2112	ALCOLIC FERMENTATION	Germany	GCA_002117225.1_ASM211722v1_genomic.fna
GCA_964382315.1	SRR23946438_binner12_Refined_11	Levilactobacillus brevis	ZLB004	SRR23946438_binner12_Refined_11	Contig	SRR23946438_binner12_Refined_11	ANIMALS/HUMAN GUT	Germany	GCA_964382315.1_SRR23946438_binner12_Refined_11_genomic.fna
GCA_002117345.1	ASM211734v1	Levilactobacillus brevis	15f		Complete Genome	TMW 1.2108	ALCOLIC FERMENTATION	Germany	GCA_002117345.1_ASM211734v1_genomic.fna
GCA_002117375.1	ASM211737v1	Levilactobacillus brevis			Complete Genome	TMW 1.2111	ALCOLIC FERMENTATION	Germany	GCA_002117375.1_ASM211737v1_genomic.fna
GCA_020741515.1	ASM2074151v1	Levilactobacillus brevis		12991	Contig	12991	ANIMALS/HUMAN GUT	Germany	GCA_020741515.1_ASM2074151v1_genomic.fna
GCA_025194325.1	ASM2519432v1	Levilactobacillus brevis	TMW 1.2112		Contig	CIRM-BIA 875	DAIRY PRODUCT	France	GCA_025194325.1_ASM2519432v1_genomic.fna
GCA_025194305.1	ASM2519430v1	Levilactobacillus brevis	LMT1-73		Contig	CIRM-BIA 2225	FERMENTED VEGETAGLES	France	GCA_025194305.1_ASM2519430v1_genomic.fna
GCA_025000005.1	ASM2500000v1	Levilactobacillus brevis	LBAE A15		Contig	CIRM-BIA 1442	DAIRY PRODUCT	France	GCA_025000005.1_ASM2500000v1_genomic.fna
GCA_001540905.1	ASM154090v1	Levilactobacillus brevis	KB290		Contig	Lb1595	DAIRY PRODUCT	france	GCA_001540905.1_ASM154090v1_genomic.fna
GCA_025122425.1	ASM2512242v1	Levilactobacillus brevis	LBX14		Contig	LBAE A15	FERMENTED VEGETAGLES	france	GCA_025122425.1_ASM2512242v1_genomic.fna
GCA_964065285.1	Levilactobacillus_brevis_CIRM-BIA2444	Levilactobacillus brevis	AM89-08b2TA	Levilactobacillus brevis CIRM-BIA2444	Complete Genome	CIRM-BIA2444	FERMENTED VEGETAGLES	france	GCA_964065285.1_Levilactobacillus_brevis_CIRM-BIA2444_genomic.fna
GCA_964065115.1	Levilactobacillus_brevis_CIRM-BIA2515	Levilactobacillus brevis	AF10-19C	Levilactobacillus brevis CIRM-BIA2515	Complete Genome	CIRM-BIA2515	FERMENTED VEGETAGLES	france	GCA_964065115.1_Levilactobacillus_brevis_CIRM-BIA2515_genomic.fna
GCA_900116995.1	ASM90011699v1	Levilactobacillus brevis	UCCLBBS124	HF01	Contig	HF01	ALCOLIC FERMENTATION	Denmark	GCA_900116995.1_ASM90011699v1_genomic.fna
GCA_900117025.1	ASM90011702v1	Levilactobacillus brevis	UCCLBBS449	JK09	Contig	JK09	ALCOLIC FERMENTATION	Denmark	GCA_900117025.1_ASM90011702v1_genomic.fna
GCA_900117015.1	ASM90011701v1	Levilactobacillus brevis	UCCLB556	JK09--	Contig	JK09--	ALCOLIC FERMENTATION	Denmark	GCA_900117015.1_ASM90011701v1_genomic.fna
GCA_900116975.1	ASM90011697v1	Levilactobacillus brevis	UCCLB95	A	Contig	A	ALCOLIC FERMENTATION	Denmark	GCA_900116975.1_ASM90011697v1_genomic.fna
GCA_900117045.1	ASM90011704v1	Levilactobacillus brevis	WIKIM12	Q	Contig	Q	ALCOLIC FERMENTATION	Denmark	GCA_900117045.1_ASM90011704v1_genomic.fna
GCA_027108875.1	ASM2710887v1	Levilactobacillus brevis	NBRC 3345		Scaffold	MB13	ANIMALS/HUMAN GUT	Croatia	GCA_027108875.1_ASM2710887v1_genomic.fna
GCA_002532245.1	ASM253224v1	Levilactobacillus brevis	NBRC 3960		Contig	SF9B	FERMENTED VEGETAGLES	Croatia	GCA_002532245.1_ASM253224v1_genomic.fna
GCA_026930425.1	ASM2693042v1	Levilactobacillus brevis	NBRC 12005		Scaffold	MB1	ANIMALS/HUMAN GUT	Croatia	GCA_026930425.1_ASM2693042v1_genomic.fna
GCA_026930445.1	ASM2693044v1	Levilactobacillus brevis	NBRC 13110		Scaffold	MB2	ANIMALS/HUMAN GUT	Croatia	GCA_026930445.1_ASM2693044v1_genomic.fna
GCA_026930365.1	ASM2693036v1	Levilactobacillus brevis	N38		Scaffold	MB20	ANIMALS/HUMAN GUT	Croatia	GCA_026930365.1_ASM2693036v1_genomic.fna
GCA_002532185.1	ASM253218v1	Levilactobacillus brevis	CIRM-BIA 519		Contig	ZG1	DAIRY PRODUCT	Croatia	GCA_002532185.1_ASM253218v1_genomic.fna
GCA_001541605.1	1153	Levilactobacillus brevis	MCC633		Contig	D6	DAIRY PRODUCT	Croatia	GCA_001541605.1_1153_genomic.fna
GCA_002532155.1	ASM253215v1	Levilactobacillus brevis	TR169		Contig	SF15B	FERMENTED VEGETAGLES	croatia	GCA_002532155.1_ASM253215v1_genomic.fna
GCA_041228385.1	ASM4122838v1	Levilactobacillus brevis	30.8.38		Complete Genome	BD-LB	ANIMALS/HUMAN GUT	China	GCA_041228385.1_ASM4122838v1_genomic.fna
GCA_002179515.1	ASM217951v1	Levilactobacillus brevis	CIRM-BIA 875		Scaffold	3M004	FERMENTED VEGETAGLES	China	GCA_002179515.1_ASM217951v1_genomic.fna
GCA_026622905.1	ASM2662290v1	Levilactobacillus brevis	NCTC13386		Contig	F4101	FERMENTED VEGETAGLES	China	GCA_026622905.1_ASM2662290v1_genomic.fna
GCA_027686645.1	ASM2768664v1	Levilactobacillus brevis	DPC 6108		Scaffold	AF10-19C	ANIMALS/HUMAN GUT	China	GCA_027686645.1_ASM2768664v1_genomic.fna
GCA_027664805.1	ASM2766480v1	Levilactobacillus brevis	DRD-35		Scaffold	AF92-02GAA	ANIMALS/HUMAN GUT	China	GCA_027664805.1_ASM2766480v1_genomic.fna
GCA_027699065.1	ASM2769906v1	Levilactobacillus brevis	DRD-198		Scaffold	AM87-02A	ANIMALS/HUMAN GUT	China	GCA_027699065.1_ASM2769906v1_genomic.fna
GCA_027698985.1	ASM2769898v1	Levilactobacillus brevis	DRD-51		Scaffold	AM88-10A	ANIMALS/HUMAN GUT	China	GCA_027698985.1_ASM2769898v1_genomic.fna
GCA_027698855.1	ASM2769885v1	Levilactobacillus brevis	DRD-52		Scaffold	AM89-08b2TA	ANIMALS/HUMAN GUT	China	GCA_027698855.1_ASM2769885v1_genomic.fna
GCA_027698465.1	ASM2769846v1	Levilactobacillus brevis	DSM 20054		Scaffold	AM92-01-1A	ANIMALS/HUMAN GUT	China	GCA_027698465.1_ASM2769846v1_genomic.fna
GCA_027698385.1	ASM2769838v1	Levilactobacillus brevis	D7		Scaffold	AM92-01b2A	ANIMALS/HUMAN GUT	China	GCA_027698385.1_ASM2769838v1_genomic.fna
GCA_027698185.1	ASM2769818v1	Levilactobacillus brevis	DmCS_003		Scaffold	AM93-03b2A	ANIMALS/HUMAN GUT	China	GCA_027698185.1_ASM2769818v1_genomic.fna
GCA_027692245.1	ASM2769224v1	Levilactobacillus brevis	Dm-2019-10		Scaffold	OF46-2pH5A	ANIMALS/HUMAN GUT	China	GCA_027692245.1_ASM2769224v1_genomic.fna
GCA_003184305.1	ASM318430v1	Levilactobacillus brevis	7.2.13		Complete Genome	ZLB004	ANIMALS/HUMAN GUT	China	GCA_003184305.1_ASM318430v1_genomic.fna
GCA_039880275.1	ASM3988027v1	Levilactobacillus brevis	2-34		Complete Genome	PYN10-6-2	ANIMALS/HUMAN GUT	China	GCA_039880275.1_ASM3988027v1_genomic.fna
GCA_026639055.1	ASM2663905v1	Levilactobacillus brevis	7.2.49		Complete Genome	SC013	FERMENTED VEGETAGLES	China	GCA_026639055.1_ASM2663905v1_genomic.fna
GCA_037201785.1	ASM3720178v1	Levilactobacillus brevis	30.2.29		Complete Genome	LMT1-73	FERMENTED VEGETAGLES	China	GCA_037201785.1_ASM3720178v1_genomic.fna
GCA_026410225.1	ASM2641022v1	Levilactobacillus brevis	SA-C12		Scaffold	LZB2	ALCOLIC FERMENTATION	China	GCA_026410225.1_ASM2641022v1_genomic.fna
GCA_024330045.1	ASM2433004v1	Levilactobacillus brevis	MRS-9		Scaffold	2-34	ALCOLIC FERMENTATION	China	GCA_024330045.1_ASM2433004v1_genomic.fna
GCA_045012225.1	ASM4501222v1	Levilactobacillus brevis			Complete Genome	D17	ALCOLIC FERMENTATION	China	GCA_045012225.1_ASM4501222v1_genomic.fna
GCA_043854055.1	ASM4385405v1	Levilactobacillus brevis	CRL 2013		Scaffold	YT108	ANIMALS/HUMAN GUT	China	GCA_043854055.1_ASM4385405v1_genomic.fna
GCA_018916925.1	ASM1891692v1	Levilactobacillus brevis	G101		Contig	N38	ANIMALS/HUMAN GUT	China	GCA_018916925.1_ASM1891692v1_genomic.fna
GCA_003666485.1	ASM366648v1	Levilactobacillus brevis			Chromosome	CD0817	ANIMALS/HUMAN GUT	China	GCA_003666485.1_ASM366648v1_genomic.fna
GCA_015238595.1	ASM1523859v1	Levilactobacillus brevis	ATCC 367		Chromosome	HQ1-1	DAIRY PRODUCT	China	GCA_015238595.1_ASM1523859v1_genomic.fna
GCA_003060705.1	ASM306070v1	Levilactobacillus brevis	MB1		Scaffold	DM9218	FERMENTED VEGETAGLES	China	GCA_003060705.1_ASM306070v1_genomic.fna
GCA_022350025.1	ASM2235002v1	Levilactobacillus brevis	AM87-02A		Complete Genome	YSJ3	FERMENTED VEGETAGLES	China	GCA_022350025.1_ASM2235002v1_genomic.fna
GCA_003289085.1	ASM328908v1	Levilactobacillus brevis	KMB_620		Scaffold	TUCO-5E	DAIRY PRODUCT	Chile	GCA_003289085.1_ASM328908v1_genomic.fna
GCA_000469365.1	ASM46936v1	Levilactobacillus brevis ATCC 14869 = DSM 20054	BIO5542		Scaffold	ATCC 14869	ANIMALS/HUMAN GUT	Canada	GCA_000469365.1_ASM46936v1_genomic.fna
GCA_001953605.1	ASM195360v1	Levilactobacillus brevis	CIRM-BIA 2231		Contig	EF	ANIMALS/HUMAN GUT	Canada	GCA_001953605.1_ASM195360v1_genomic.fna
GCA_002093065.1	ASM209306v1	Levilactobacillus brevis	CIRM-BIA 2227		Contig	CRL 2013	FERMENTED VEGETAGLES	Argetina	GCA_002093065.1_ASM209306v1_genomic.fna
GCA_000833395.1	ASM83339v1	Levilactobacillus brevis	YT108		Scaffold	TMW 1.465	ALCOLIC FERMENTATION	UNKNOWN	GCA_000833395.1_ASM83339v1_genomic.fna
GCA_001433855.1	ASM143385v1	Levilactobacillus brevis ATCC 14869 = DSM 20054	BDGP6		Scaffold	DSM 20054	ANIMALS/HUMAN GUT	UNKNOWN	GCA_001433855.1_ASM143385v1_genomic.fna
GCA_000833415.1	ASM83341v1	Levilactobacillus brevis	CIRM-BIA 895		Scaffold	TMW 1.6	ANIMALS/HUMAN GUT	UNKNOWN	GCA_000833415.1_ASM83341v1_genomic.fna
GCA_025194365.1	ASM2519436v1	Levilactobacillus brevis			Scaffold	CIRM-BIA 519	ANIMALS/HUMAN GUT	UNKNOWN	GCA_025194365.1_ASM2519436v1_genomic.fna
GCA_002762175.1	ASM276217v1	Levilactobacillus brevis	100D8		Complete Genome	BDGP6	ANIMALS/HUMAN GUT	UNKNOWN	GCA_002762175.1_ASM276217v1_genomic.fna
GCA_963534875.1	DRR247351_bin.2_MetaWRAP_v1.3_MAG	Levilactobacillus brevis		DRR247351_bin.2_MetaWRAP_v1.3_MAG	Contig	DRR247351_bin.2_MetaWRAP_v1.3_MAG	ANIMALS/HUMAN GUT	UNKNOWN	GCA_963534875.1_DRR247351_bin.2_MetaWRAP_v1.3_MAG_genomic.fna
GCA_000526755.1	ASM52675v1	Levilactobacillus brevis AG48			Contig	AG48	ANIMALS/HUMAN GUT	UNKNOWN	GCA_000526755.1_ASM52675v1_genomic.fna
GCA_009741845.1	ASM974184v1	Levilactobacillus brevis	CIRM-BIA 899		Contig	LB_AVK	DAIRY PRODUCT	UNKNOWN	GCA_009741845.1_ASM974184v1_genomic.fna
GCA_013249075.1	ASM1324907v1	Levilactobacillus brevis	GOS-2		Contig	BIO5542	FERMENTED VEGETAGLES	UNKNOWN	GCA_013249075.1_ASM1324907v1_genomic.fna
GCA_000014465.1	ASM1446v1	Levilactobacillus brevis ATCC 367	ASK-1		Complete Genome	ATCC 367	UNKNOWN	UNKNOWN	GCA_000014465.1_ASM1446v1_genomic.fna
GCA_000359625.1	ASM35962v1	Levilactobacillus brevis KB290	AM93-03b2A		Complete Genome	KB290	UNKNOWN	UNKNOWN	GCA_000359625.1_ASM35962v1_genomic.fna
GCA_900475625.1	45709_F01	Levilactobacillus brevis	994		Complete Genome	NCTC13768	UNKNOWN	UNKNOWN	GCA_900475625.1_45709_F01_genomic.fna
GCA_019693335.1	ASM1969333v1	Levilactobacillus brevis	CIRM-BIA 2225		Contig	Lbr-35	UNKNOWN	UNKNOWN	GCA_019693335.1_ASM1969333v1_genomic.fna
GCA_006538905.1	ASM653890v1	Levilactobacillus brevis	MB20		Contig	NBRC 12005	UNKNOWN	UNKNOWN	GCA_006538905.1_ASM653890v1_genomic.fna
GCA_006539265.1	ASM653926v1	Levilactobacillus brevis	OF46-2pH5A		Contig	NBRC 13110	UNKNOWN	UNKNOWN	GCA_006539265.1_ASM653926v1_genomic.fna
GCA_002933755.1	ASM293375v1	Levilactobacillus brevis	D17		Contig	NBRC 3345	UNKNOWN	UNKNOWN	GCA_002933755.1_ASM293375v1_genomic.fna
GCA_006538845.1	ASM653884v1	Levilactobacillus brevis	SC013		Contig	NBRC 3960	UNKNOWN	UNKNOWN	GCA_006538845.1_ASM653884v1_genomic.fna

## Sheet: TS2_PCR
Supplementary Table S2. Primers used in this study.
Target gene	PCR assay	Primer	Sequence (5'->3')	Tm	Lenght (bp)
bsh ClusterI	end-point PCR	Br_bsh_1F1	GGCAGCGCTTACACCATTTA	62	799
		Br_bsh_1R1	CAAGTAGCCGGATCACCATATTC	62
bsh Cluster II	end-point PCR	Br_bsh_2F1	AAATAGCCAAAGATGGGAGTCATA	62	908
		Br_bsh_2R1	GCCGTCCGCGATAACATTT	62
bsh Cluster III	end-point PCR	Br_bsh_3F1	TATCACTGGGAAACGGCCTTA	62	839
		Br_bsh_3R1	GGGAAAGCGTGAGGGAAATG	62
PVA	end-point PCR	Br_PVA_F1	CTCACGATGTTGTTGCTTGG	63.7	606
		BR_PVA_R1	AGCGAATCCCTTGTAGTTCTT	63
16s	end-point PCR	27f	CTGGGATCCATTTACTCGAGAGTTTGATCCTGGCTGGCTCAG	63	1500
		1490R	GGTTCCCCTAAGCTTACCTTGTTACGACTTC	58

## Sheet: TS3_kinetics
Supplementary Table S3. Summary of best models used to fit growth curves of Levilactobacillus brevis strain M3R3. Best-fit models were chosen using AIC (implemented in grofit).
			Growth parameters
Condition	Replicates	Best-fitting model	Growth rate (h-1)	Lag phase (h)	Maximum cell density (A)
MRS	R1	Logistic	0.478032	17.393	7.87321
	R2	Gompertz	0.803766	20.0065	6.44152
	R3	Logistic	0.498271	17.4057	5.46075
MRS-TDCA 1%	R1	Logistic	0.411143	16.0983	5.86028
	R2	Gompertz	0.371696	11.5177	5.82785
	R3	Gompertz	0.367883	12.2661	5.72838
MRS-TCA 1%	R1	Spline	0.303192	6.36749	7.29632
	R2	Spline	0.219623	1.69468	6.31093
	R3	Spline	0.375703	8.10978	7.04
MRS-GDCA 1%	R1	Gompertz	0.428577	19.0798	7.23799
	R2	Gompertz	0.342012	19.0839	7.84551
	R3	Logistic	0.512202	19.923	7.06262
MRS-GCA 1%	R1	Logistic	0.970177	19.1216	5.11654
	R2	Gompertz	0.610492	15.0594	5.49253
	R3	Gompertz	0.637318	15.2421	5.21298
MRS-BS 1%	R1	Logistic	0.873998	24.4909	2.94102
	R2	Gompertz	0.697545	24.1189	2.65352
	R3	Logistic	0.755859	25.0822	2.26056

## Sheet: TS4_crips cas
Supplementary Table S4. Overview of cas gene clusters and CRISPR regions in Levilactobacillus brevis M3R3 genome.
Element ID (Cas)	Cas-type/subtype	System	Contig	Begin	End	Strand	Other_information
1	cas4_TypeI-II	CAS-TypeII	16	21767	24133	-	ID=1_20;partial=00;start_type=ATG;rbs_motif=AGGAG/GGAGG;rbs_spacer=11-12bp;gc_cont=0.480;conf=99.99;score=209.91;cscore=195.90;sscore=14.01;rscore=7.50;uscore=3.18;tscore=3.99;
Element ID (CRISPR)	Contig	Begin	End	CRISPR lenght	Potential orientation (AT%)	Consensus sequence	Repeat lenght	Number of spacers	Evidence level
1	4	141388	141720	332	+	GTATTCCCCACACGTGTGGGGGTGATCC	28	5	4
2	15	28089	28360	271	-	GGATCACCCCCACACCTGTGGGGAATAC	28	4	4

## Sheet: TS5 ANIm_new
Supplementary Table S5. Matrix of ANIm values.
	Levilactobacillus brevis ATCC 14869 = DSM 20054 ATCC 14869 [T]	Levilactobacillus angrenensis M1530-1 [T]	Levilactobacillus angrenensis CCM 8893 [T]	Levilactobacillus hammesii DSM 16381 [T]	Levilactobacillus yonginensis JCM 18023 [T]	Lentilactobacillus buchneri ATCC 4005 [T]	Levilactobacillus andaensis 866-3 [T]	Levilactobacillus koreensis 26-25	Levilactobacillus lettrarii FUA3695	Levilactobacillus wangkuiensis 6-5(1) [T]	Levilactobacillus suantsaiihabitans BCRC 81129 [T]	Levilactobacillus yiduensis HBUAS62285 [T]	Levilactobacillus enshiensis HBUAS57009 [T]	Levilactobacillus tangyuanensis CCM 8907 [T]	Levilactobacillus fuyuanensis 244-4 [T]	Levilactobacillus tongjiangensis 218-10 [T]	Levilactobacillus cerevisiae DSM 100836 [T]	Levilactobacillus mulengensis 112-3 [T]	Levilactobacillus senmaizukei DSM 21775 = NBRC 103853 DSM 21775 [T]	M3R3
Levilactobacillus brevis ATCC 14869 = DSM 20054 ATCC 14869 [T]	*	84.58	84.47	84.5	84.66	86.19	84.48	84.49	84.24	84.24	84.63	84.33	84.56	85.47	84.46	84.43	84.14	84.14	85.02	97.73
Levilactobacillus angrenensis M1530-1 [T]	84.58	*	99.99	85.26	85.74	87.24	85.75	85.17	85.81	85.86	88.44	88.53	85.87	85.53	85.56	85.59	85.48	85.82	85.59	85.28
Levilactobacillus angrenensis CCM 8893 [T]	84.47	99.99	*	85.2	85.7	87.57	85.71	85.12	85.79	85.8	88.42	88.5	85.83	85.43	85.49	85.53	85.41	85.79	85.5	85.18
Levilactobacillus hammesii DSM 16381 [T]	84.5	85.28	85.21	*	84.92	86.58	85.17	84.62	85.12	85.12	85.11	85.18	85.84	84.82	85.96	85.05	85.24	85.29	84.72	85
Levilactobacillus yonginensis JCM 18023 [T]	84.67	85.74	85.69	84.92	*	88.01	85.73	85.01	85.6	85.51	85.34	85.35	85.4	85.29	85.62	92.8	85.77	85.52	85.31	85.49
Lentilactobacillus buchneri ATCC 4005 [T]	86.19	87.24	87.57	86.75	88.03	*	86.83	86.65	89.11	87.63	87.78	89.72	87.27	86.43	87.13	89.16	90.16	88.45	86.9	90.96
Levilactobacillus andaensis 866-3 [T]	84.46	85.75	85.71	85.16	85.72	86.83	*	90.28	86.08	85.57	85.56	85.47	88.3	85.48	86.43	86.05	85.75	85.77	85.49	85.51
Levilactobacillus koreensis 26-25	84.47	85.17	85.12	84.61	85.02	86.65	90.27	*	85.68	85.22	85.11	85.02	87.75	84.82	84.81	84.94	85.21	85.34	84.72	84.42
Levilactobacillus lettrarii FUA3695	84.25	85.82	85.8	85.12	85.56	89.37	86.06	85.69	*	93.53	85.57	85.79	85.67	85.2	85.65	85.74	86.07	92.8	85.19	85.02
Levilactobacillus wangkuiensis 6-5(1) [T]	84.23	85.86	85.8	85.12	85.46	87.64	85.58	85.23	93.51	*	85.65	85.94	85.56	85.18	85.57	85.99	86.08	94	85.41	85.25
Levilactobacillus suantsaiihabitans BCRC 81129 [T]	84.59	88.44	88.42	85.11	85.33	87.78	85.56	85.11	85.55	85.65	*	87.82	85.56	85.03	85.13	85.29	85.31	85.66	85.35	84.99
Levilactobacillus yiduensis HBUAS62285 [T]	84.32	88.53	88.51	85.18	85.35	89.72	85.47	85.04	85.79	85.93	87.82	*	85.54	85.08	85.03	85.38	85.44	85.95	85.54	84.94
Levilactobacillus enshiensis HBUAS57009 [T]	84.53	85.87	85.83	85.84	85.41	87.27	88.3	87.74	85.66	85.54	85.56	85.53	*	85.3	85.29	85.53	85.72	85.84	85.03	85.12
Levilactobacillus tangyuanensis CCM 8907 [T]	85.47	85.54	85.44	84.82	85.29	86.42	85.49	84.82	85.18	85.17	85.03	85.09	85.3	*	85.34	85.48	85.31	85.12	87.58	86.37
Levilactobacillus fuyuanensis 244-4 [T]	84.46	85.54	85.48	85.96	85.58	87.18	86.46	84.81	85.49	85.56	85.12	85.03	85.3	85.33	*	86.5	85.72	85.67	85.58	86.27
Levilactobacillus tongjiangensis 218-10 [T]	84.43	85.6	85.52	85.05	92.8	89.16	86.03	84.93	85.76	86	85.29	85.38	85.51	85.48	86.45	*	85.5	86.41	85.63	86.07
Levilactobacillus cerevisiae DSM 100836 [T]	84.04	85.48	85.41	85.24	85.77	90.15	85.76	85.22	86.09	86.08	85.31	85.42	85.72	85.32	85.71	85.5	*	86.1	85.6	85.18
Levilactobacillus mulengensis 112-3 [T]	84.14	85.82	85.79	85.29	85.51	88.44	85.76	85.34	92.79	93.99	85.66	85.96	85.85	85.12	85.66	86.38	86.11	*	85.65	85.46
Levilactobacillus senmaizukei DSM 21775 = NBRC 103853 DSM 21775 [T]	85.01	85.59	85.5	84.72	85.3	86.9	85.49	84.69	85.19	85.41	85.35	85.54	85.03	87.57	85.57	85.61	85.59	85.65	*	85.9
M3R3	97.73	85.28	85.17	85	85.5	90.99	85.54	84.44	85.02	85.25	85.05	84.96	85.14	86.39	86.27	86.07	85.29	85.47	85.92	*

## Sheet: TS6 dDDH_new
Supplementary Table S6. Digital DNA-DNA Hybridization (dDDH) values of strain M3R3 compared with other species, as calculated with Formula 2 (identities / HSP length).
Query genome	Subject strain	Reference genome	DDH	Model C.I.	Distance	Prob. DDH >= 70%	G+C difference
M3R3	Levilactobacillus angrenensis CCM 8893	GCA_042659575.1	21.7	[19.4 - 24.1%]	0.2024	0	4.61
M3R3	Levilactobacillus andaensis 866-3	GCA_016861695.1	21.9	[19.6 - 24.3%]	0.2002	0	3.23
M3R3	Levilactobacillus koreensis 26-25	GCA_001050435.1	21.2	[18.9 - 23.6%]	0.2072	0	3.3
M3R3	Levilactobacillus lettrarii	GCF_044053895	22.2	[19.9 - 24.6%]	0.1977	0	4.38
M3R3	Levilactobacillus wangkuiensis	GCF_016861605	21.9	[19.6 - 24.3%]	0.2005	0	4.42
M3R3	Levilactobacillus yiduensis	GCA_024718525	21.6	[19.4 - 24.1%]	0.2027	0	4.6
M3R3	Levilactobacillus enshiensis	GCA_007115095	21.4	[19.2 - 23.9%]	0.2047	0	1.95
M3R3	Levilactobacillus tangyuanensis	GCA_003946545	19.7	[17.5 - 22.1%]	0.2228	0	3.87
M3R3	Levilactobacillus fuyuanensis	GCA_003946395	22.3	[20 - 24.7%]	0.1969	0	2.92
M3R3	Levilactobacillus tongjiangensis	GCA_003946345	21.7	[19.5 - 24.2%]	0.202	0	1.8
M3R3	Levilactobacillus cerevisiae	GCA_003946245	22.2	[19.9 - 24.6%]	0.1975	0	3.63
M3R3	Levilactobacillus mulengensis	GCA_003946045	22.4	[20.1 - 24.8%]	0.1958	0	4.4
M3R3	Levilactobacillus senmaizukei	GCA_001592085	19.2	[17 - 21.6%]	0.2289	0	2.74
M3R3	Levilactobacillus angrenensis M1530-1	GCA_003946085.1	21.7	[19.5 - 24.2%]	0.2019	0	4.56
M3R3	Levilactobacillus hammesii DSM 16381	GCA_001434395.1	21.4	[19.1 - 23.8%]	0.2052	0	3.46
M3R3	Levilactobacillus yonginensis JCM 18023	GCA_003946265.1	21	[18.8 - 23.5%]	0.2088	0	1.92
M3R3	Lentilactobacillus buchneri ATCC 4005	GCA_018314255.1	29.3	[26.9 - 31.8%]	0.1461	0.08	1.5
M3R3	Levilactobacillus brevis DSM20054T	GCA_001433855.1	79.4	[76.4 - 82%]	0.0241	90.09	0.04
M3R3	Levilactobacillus suantsaiihabitans	GCF_004745505	21.3	[19.1 - 23.8%]	0.2057	0	5.87

## Sheet: TS7_Biosafety
Supplementary Table S7. Biosafety evaluations implemented in ProbioMinServer.
ResFinder
Resistance gene	Identity	Coverage	Phenotype	Accession no.
ClpL	98.35	100.00	Disinfectant resistance	CP023753
AMRFinder
Gene symbol	Sequence name	Method	Identity	Coverage	Accession no.
No hit found
VFDB
Gene ID	Gene name	Identity	Coverage	e-value	VF name	VF category	Accession no.
No hit found
Vfinder
Database	Virulence factor	Identity	Coverage	Protein function	Accession no.
No hit found
PG
Protein ID	Gene name	Identity	Coverage	e-value	Function	Gene ID
S4E4Q5	WalR	80.77	99.15	1.49e-139	Transcriptional regulatory protein	EPH95667
ARGs (CARD)	VFs (VFDB)	PGs (PHI-base)	PPRS
0	0	1	1.00

## Sheet: TS8 phigaro
Supplementary Table S8. Putative prophage regions predicted in Levilactobacillus brevis M3R3 using Phigaro.
Conting	Begin	End	Transposable	Taxonomy	pVOGs
C00000001	190907	205892	False	Siphoviridae	VOG10391, VOG0275, VOG0801, VOG0774, VOG8483, VOG0862, VOG8520, VOG1656, VOG4552, VOG3015, VOG0650, VOG6495, VOG0685, VOG0322, VOG0226, VOG4799, VOG0025
C00000001	208328	238846	False	Myoviridae	VOG1298, VOG4010, VOG0198, VOG5446, VOG0796, VOG0275, VOG4544, VOG0720, VOG4564, VOG4555, VOG3434, VOG1887, VOG4710, VOG1353, VOG1881, VOG1883, VOG1352, VOG4699, VOG5706, VOG4910, VOG1956, VOG1433, VOG1348, VOG0573, VOG4691, VOG4845, VOG1857, VOG3298
C00000002	182447	217534	False	PV902533	VOG1309, VOG0186, VOG7236, VOG4693, VOG6005, VOG0044, VOG4010, VOG0198, VOG0796, VOG10227, VOG1912, VOG4564, VOG4865, VOG1915, VOG2779, VOG1942, VOG4778, VOG1353, VOG1881, VOG1883, VOG1352, VOG4699, VOG6131, VOG5068, VOG6163, VOG1956, VOG1433, VOG1348, VOG0573, VOG4550, VOG4691, VOG4845, VOG4894, VOG0565, VOG3298

## Sheet: TS9
Supplementary Table S9. Prediction of metabolite biosynthetic gene clusters (BGCs) carried out in Levilactobacillus brevis M3R3 with antiSMASH.
						MIBig comparison
Tools	Contig	Region	Type	from	to	Reference	Similarity score	Type	Compound(s)	Organism
antiSMAH	gnlXHBJMMEIK_2	2.1	T3PKS	107571	148740	BGC0000558.5	0.42	ribosomal	sublancin 168	Bacillus subtilis subsp. subtilis str. 168
						BGC0002306.2	0.42	ribosomal	freyrasin	Paenibacillus polymyxa ATCC 842
antiSMAH	gnlXHBJMMEIK_2	2.2	RiPP-like	190791	201669	No matches found.
antiSMAH	gnlXHBJMMEIK_4	4.1	terpene-precursor	76838	97740	BGC0002397.2	0.47	terpene	astallatene	Arabidopsis thaliana
						BGC0002400.2	0.44	terpene	boleracene	Brassica oleracea var. oleracea
antiSMAH	gnlXHBJMMEIK_16	16.1	lanthipeptide-class-iv	5727	28339	BGC0000501.3	0.48	ribosomal	catenulipeptin	Catenulispora acidiphila DSM 44928
						BGC0002698.2	0.44	ribosomal	phaeornamide	Pseudophaeobacter arcticus DSM 23566
